# Supplementary material for: Increased abundance of ADAM9 transcripts in the blood is associated with tissue damage
Source: F1000Res. 2016 Oct 24;4:89. Originally published 2015 Apr 9. [Version 2] doi: 10.12688/f1000research.6241.2 (PMC5130078; doi:10.12688/f1000research.6241.2)
Supplement: Raw data of ADAM9 transcripts in blood in response to tissue damage — All primary data presented in this manuscript are provided as data files. Detailed legends for each data file can be found in the text file ‘Description of GSE datasets’. [file f1000research-4-10567-s0000.tgz]

Archive with 1 entries (1 files):
- 25edf835-af69-4724-b95b-0e3e354891e4_Dataset.zip
